# Supplementary material for: Creating frames of reference for chert exploitation during the Late Pleistocene in Southwesternmost Iberia
Source: PLoS One. 2023 Oct 20;18(10):e0293223. doi: 10.1371/journal.pone.0293223 (PMC10588902; doi:10.1371/journal.pone.0293223)
Supplement: S1 Table — Table with recorded data on the outcrops and cherts, during fieldwork and prospections during 2021 and 2022. (XLSX) [file pone.0293223.s001.xlsx]

## Sheet: Sheet2
Sample ID	Outcrop name	State	Age	Geomorphology/context	Chert morphology	Visibility	Accessability	Chert frequence	Chert variability	Nodule shape	Chert size	Outcrop condition	Latitude	Longitude	Observations	Raw Material
SP3_CSV	Cabo S. Vicente	Primary	Lower Jurassic	Outcrop	Nodule/Bedded	Reasonable	Moderate	Sporadic	Homogeneous	Irregular	2-5cm	Good	37.0232	-8.9954		Chert
SP4_CSV	Cabo S. Vicente	Primary	Lower Jurassic	Outcrop	Bedded	Reasonable	Moderate	Abundant	Homogeneous	-	-	Medium	37.0229	-8.9956		Chert
SP6_CSV	Cabo S. Vicente	Primary	Lower Jurassic	Outcrop	Bedded	Good	Moderate	Abundant	Variable	-	-	Good	37.0229	-8.99541		Chert
SP7_CSV	Cabo S. Vicente	Primary	Lower Jurassic	Outcrop	Nodule/Bedded	Good	Easy	Abundant	Homogeneous	-	-	Good	37.0233	-8.99521		Chert
SP8_PdA	Ponta dos Altos Este	Primary	Lower Jurassic	Outcrop	Nodule	Bad	Moderate	Sporadic	Variable	Round/Irregular	5-20cm	Good	37.0274	-8.98043		Chert
SP9_PdA	Ponta dos Altos Este	Primary	Lower Jurassic	Outcrop	Nodule	Good	Moderate	Abundant	Variable	Round/Irregular	5-20cm	Good	37.0273	-8.98031		Chert
SP10_PdA	Ponta dos Altos Este	Primary	Lower Jurassic	Outcrop	Nodule	Good	Moderate	Abundant	Homogeneous	Round/Irregular	5-10cm	Good	37.0273	-8.98022		Chert
SP12_PBX	Praia do Belixe	Primary	Lower Jurassic	Outcrop	Nodule	Good	Easy	Sporadic	Homogeneous	-	-	Medium	37.026	-8.9632		Chert
SP13_PBX	Praia do Belixe	Primary	Lower Jurassic	Outcrop	Nodule	Good	Easy	Abundant	Variable	Round/Irregular	Max. 15cm	Good	37.0263	-8.96377		Chert
SP14_PBX	Praia do Belixe	Primary	Lower Jurassic	Outcrop	Nodule/Bedded	Good	Easy	Abundant	Variable	Round/Irregular	Max. 15cm	Good	37.0261	-8.96346		Chert
SP15_PBX	Praia do Belixe	Primary	Lower Jurassic	Outcrop	Nodule/Bedded	Good	Easy	Abundant	Homogeneous	Round/Irregular	Max. 20cm	Good	37.0262	-8.96391		Chert
SP16_PBX	Praia do Belixe	Primary	Lower Jurassic	Outcrop	Nodule	Good	Easy	Abundant	Homogeneous	Round	3cm	Good	37.0261	-8.96411		Chert
SP17_PBX	Praia do Belixe	Primary	Lower Jurassic	Outcrop	Nodule	Good	Easy	Abundant	Variable	Round	5-15 cm	Good	37.0264	-8.96526		Chert
SP18_PBX	Praia do Belixe	Primary	Lower Jurassic	Outcrop	Nodule/Bedded	Good	Easy	Abundant	Variable	Round/Irregular	-	Good	37.0266	-8.96717		Chert
SP19_PBX	Praia do Belixe	Primary	Lower Jurassic	Outcrop	Nodule	Reasonable	Moderate	Rare	Variable	Round/Irregular	5-20cm	Medium	37.0262	-8.96421		Chert
SP20_BLS	Belixe Sul	Sub-primary	Lower Jurassic	Outcrop	-	Good	Easy	Abundant	Variable	-	-	Bad	37.0282	-8.96326	Small pieces	Chert
SP21_BLS	Belixe Sul	Sub-primary	Lower Jurassic	Outcrop	Nodule	Good	Easy	Abundant	Variable	Round	3-8cm	Bad	37.0278	-8.96343	Bigger chunks	Chert
SP22_BLS	Belixe Sul	Primary	Lower Jurassic	Outcrop	Nodule	Good	Easy	Sporadic	Homogeneous	Round	3-8cm	Good	37.0278	-8.96342		Chert
SP23_BLN	Belixe Norte	Secondary	N/A	Field	-	Good	Easy	Abundant	Variable	-	-	-	37.0365	-8.96175	Less than BLS	Chert
SP24_CSV	Cabo S. Vicente	Primary	Lower Jurassic	Outcrop	Nodule	Good	Easy	Sporadic	Homogeneous	Round	5cm	Bad	37.0234	-8.99481		Chert
SP25_CSV	Cabo S. Vicente	Primary	Lower Jurassic	Outcrop	Nodule	Good	Easy	Rare	Homogeneous	-	-	Bad	37.0227	-8.99385		Chert
SP26_CSV	Cabo S. Vicente	Secondary	Lower Jurassic	Outcrop	-	Good	Easy	Abundant	Homogeneous	-	-	-	37.0235	-8.99455	-	Chert
SP27_CSV	Cabo S. Vicente	Primary	Lower Jurassic	Outcrop	Nodule	Good	Easy	Rare	Homogeneous	Round/Irregular	5-10cm	Medium	37.0225	-8.99352		Chert
SP28_ASP	Aspa	Primary	Lower Jurassic	Outcrop	Nodule	Good	Moderate	Sporadic	Variable	Irregular	5cm	Medium	37.0279	-8.99109		Chert
SP29_ASP	Aspa	Secondary	Lower Jurassic	Slope	-	Good	Easy	Abundant	Variable	-	<5cm	-	37.0272	-8.99076	-	Chert
SP30_FZF	Foz dos Fornos	Primary	Lower Jurassic	Outcrop	Nodule	Good	Easy	Rare	Homogeneous	Irregular	Max. 15cm	Good	37.0247	-8.98959		Chert
SP31_FZF	Foz dos Fornos	Sub-primary	Lower Jurassic	Outcrop	Nodule	Good	Easy	Abundant	Variable	-	<5cm	Good	37.0247	-8.98963	Very small, abundant pieces	Chert
SP32_FZF	Foz dos Fornos	Primary	Lower Jurassic	Outcrop	Nodule	Good	Easy	Abundant	Variable	Round/Irregular	4-8cm	Good	37.0245	-8.98989		Chert
SP33_FZF	Foz dos Fornos	Primary	Lower Jurassic	Outcrop	Nodule	Good	Moderate	Abundant	Variable	Round/Irregular	4-8cm	Good	37.0244	-8.98969		Chert
SP34_PdA	Ponta dos Altos Este	Primary	Lower Jurassic	Outcrop	Nodule	Good	Easy	Abundant	Variable	Round	4-8cm	Bad	37.0267	-8.9795	Dismantling	Chert
SP35_BLX	Belixe	Isolated find	N/A	Field	-	Good	Easy	-	-	-	-	-	37.0264	-8.9688	-	Chert
SP36_PtA	Ponta da Atalaia	Isolated find	N/A	Field	-	Good	Easy	-	-	-	-	-	37.0023	-8.9313	-	Chert
SP37_PtA	Ponta da Atalaia	Secondary	Upper Jurassic	Slope	-	Good	Easy	Abundant	Variable	-	-	-	37.0046	-8.93335	-	Chert
SP39_AND	Andorinha	Secondary	Upper Jurassic	Slope	-	Reasonable	Difficult	Sporadic	Homogeneous	-	-	-	37.0594	-8.85058	-	Chert
SP40_FER	Ferrel	Primary	Lower Jurassic	Outcrop	Nodule	Good	Easy	Abundant	Variable	-	-	Bad	37.1125	-8.72567	Dismantling	Chert
SP41_FER	Ferrel	Secondary	Lower Jurassic	Field	-	Good	Easy	Sporadic	Variable	-	-	-	37.1127	-8.72624	-	Chert
SP47_CdC	Casal da Colina	Primary	Middle Jurassic	Outcrop	Nodule	Reasonable	Easy	Rare	Homogeneous	Round/Irregular	3-8cm	Bad	37.1038	-7.94561		Chert
SP48_CdC	Casal da Colina	Secondary	Middle Jurassic	Water line	-	Bad	Moderate	Rare	Variable	-	-	-	37.1038	-7.94559	-	Chert
SP49_CdC	Casal da Colina	Secondary	Middle Jurassic	Water line	-	Bad	Moderate	Rare	Variable	-	-	-	37.1038	-7.94559	-	Chert
SP50_CdC	Casal da Colina	Primary	Middle Jurassic	Outcrop	Nodule	Reasonable	Easy	Sporadic	Homogeneous	Round	3-5cm	Bad	37.1036	-7.94596		Chert
SP52_CdC	Casal da Colina	Secondary	Middle Jurassic	Slope	-	Bad	Easy	Rare	Homogeneous	-	-	-	37.1037	-7.94622	-	Chert
SP53_GUI	Guilhim	Secondary	Middle Jurassic	Slope	-	Good	Moderate	Sporadic	Variable	-	-	-	37.0951	-7.93688	-	Chert
SP54_GUI	Guilhim	Isolated find	N/A	Slope	-	Reasonable	Moderate	-	-	-	-	-	37.0951	-7.93667	-	Chert
SP55_CAL	Caliços	Secondary	Middle Jurassic	Slope	-	Good	Easy	Rare	Homogeneous	-	-	-	37.1034	-7.80087	Dismantling	Chert
SP56_JOR	Jordana	Sub-primary	Upper Jurassic	Outcrop	Nodule	Reasonable	Easy	Abundant	Homogeneous	Round/Irregular	2-20cm	Bad	37.1155	-7.82989	-	Chert
SP57_JOR	Jordana	Primary	Upper Jurassic	Outcrop	Nodule	Good	Easy	Abundant	Homogeneous	Round	2-5cm	Bad	37.1157	-7.82931		Chert
SP58_JOR	Jordana	Primary	Upper Jurassic	Outcrop	Nodule	Good	Easy	Sporadic	Homogeneous	Irregular	5cm	Bad	37.1156	-7.8292		Chert
SP59_JOR	Jordana	Primary	Upper Jurassic	Outcrop	Nodule	Reasonable	Moderate	Abundant	Homogeneous	Irregular	3-5cm	Medium	37.1075	-7.79687		Chert
SP61_PER	Peral	Other	Upper Jurassic	Other	Nodule	Good	Easy	Sporadic	Homogeneous	Irregular	2-5cm	-	37.1281	-7.8485	-	Chert
SP62_OLV	Oliveiras	Secondary	Middle Jurassic	Slope	-	Reasonable	Easy	Abundant	Variable	-	-	-	37.1337	-7.71372	Very patinated but angular	Chert
SP63_OLV	Oliveiras	Primary	Middle Jurassic	Outcrop	Nodule	Reasonable	Easy	Sporadic	Homogeneous	Round	2-15cm	Bad	37.1347	-7.71415		Chert
SP64_OLV	Oliveiras	Isolated find	N/A	Slope	-	Bad	Easy	-	-	-	-	-	37.1347	-7.71416	Same place as oliv_2	Chert
SP65_MALH	Malhão	Primary	Middle Jurassic	Outcrop	Nodule	Good	Easy	Sporadic	Homogeneous	Irregular	5cm	Bad	37.1383	-7.70908	Dismantling	Chert
SP66_MALH	Malhão	Primary	Middle Jurassic	Outcrop	Nodule	Good	Easy	Sporadic	Homogeneous	Irregular	5cm	Bad	37.1383	-7.70908	Dismantling	Chert
SP67_DESCAM	Cabeço Descampado	Secondary	N/A	Slope	Nodule	Reasonable	Moderate	Sporadic	Homogeneous	-	-	-	37.1423	-7.69188	Destroyed outcrop	Chert
SP68_PEDR	Pedreira	Other	N/A	Other	-	Reasonable	Easy	Rare	Homogeneous	-	-	-	37.144	-7.69642	Destroyed outcrop	Chert
SP69_MAR	Praia da Mareta	Sub-primary	Upper Jurassic	Beach accumulation	Nodule	Good	Easy	Abundant	Variable	-	Max. 25cm	Medium	37.0058	-8.93712	-	Chert
