# Supplementary material for: Creating frames of reference for chert exploitation during the Late Pleistocene in Southwesternmost Iberia
Source: PLoS One. 2023 Oct 20;18(10):e0293223. doi: 10.1371/journal.pone.0293223 (PMC10588902; doi:10.1371/journal.pone.0293223)
Supplement: S2 Table — Table with the data collected from the macroscopic analyses of all chert samples collected from the fieldwork and prospections during 2021 and 2022. (XLSX) [file pone.0293223.s002.xlsx]

## Sheet: Sheet1
Sample	Formation	Outcrop state	Color	Fabric	Luster	Translucency	Feel	Pattern	Cortex	Fracture	Quality
SP47_CdC	Malhão	Primary	10YR 6/1, 10YR 7/1, 10YR 8/1	Heterogeneous	Dull	Opaque	Semi-smooth	Shaded, Broad mottling	Unknown	Conchoidal, Uneven	Good, Medium
SP48_CdC	Malhão	Secondary	2.5YR 6/1, 10R 4/3, 10R 8/2	Heterogeneous	Shiny, Medium	Opaque	Smooth, Semi-smooth	Splotched, Speckling, Flecks	Dolomitic	Conchoidal	Medium
SP49_CdC	Malhão	Secondary	10YR 6/1, 10YR 7/1, 10YR 8/1	Heterogeneous	Medium, Dull	Opaque	Semi-smooth, Coarse	Speckling	Dolomitic	Conchoidal	Good, Medium
SP50_CdC	Malhão	Primary	10YR 6/1, 10YR 7/1, 10YR 8/1	Heterogeneous	Medium, Dull	Opaque	Semi-smooth	Speckling	Dolomitic	Conchoidal	Good, Medium
SP52_CdC	Malhão	Secondary	10YR 4/1, 10 YR 5/2, 10YR 6/2	Heterogeneous	Shiny, Dull	Opaque	Smooth, Semi-smooth	Broad mottling, Splotched, Speckling, Banded	Limestone	Conchoidal	Good
SP53_GUI	Malhão	Secondary	5R 8/2, 5R 7/4	Heterogeneous	Dull, Medium	Opaque	Semi-smooth	Speckling, Flecks	N/A	N/A	N/A
SP54_GUI	Malhão	Isolated find	5YR 6/2	Heterogeneous	Shiny	Opaque	N/A	Speckling	Dolomitic	Conchoidal	N/A
SP62_OLV_a	Malhão	Secondary	2.5Y 6/2, 2.5Y 7/4, 2.5Y 8/1, 5RP 6/2, 5RP 4/2	Heterogeneous	Medium	Sub-translucent	Smooth, Semi-smooth	Speckling, Banded, Laminated	Dolomitic	Conchoidal	Good
SP62_OLV_b	Malhão	Secondary	10YR 7/1, 10YR 8/1, 10YR 8/2	Heterogeneous	Dull	Opaque	Semi-smooth		N/A	Conchoidal	Good
SP63_OLV	Malhão	Primary	N6, 5RP 4/2, 5R 3/4	Heterogeneous	Dull	Opaque	Smooth, Semi-smooth	Splotched, Speckling, Flecks	Dolomitic	Conchoidal	Medium
SP64_OLV	Malhão	Isolated find	N/A	Heterogeneous	Shiny	Sub-translucent	Semi-smooth	Speckling	Limestone	Conchoidal	Good
SP65_MALH	Malhão	Primary	10YR 7/2, 10YR 6/1, 10YR 8/2	Heterogeneous	Dull	Opaque, Sub-translucent	Semi-smooth	Spotted, Splotched, Speckling	Limestone	Conchoidal	Good
SP66_MALH	Malhão	Primary	7.5YR 6/2, 5RP 6/2, 10YR 7/4	Heterogeneous	Dull, Medium	Opaque, Sub-translucent	Smooth	Spotted, Splotched, Speckling	Limestone	Conchoidal	Good
SP67_DESCAM	Malhão	Secondary	5YR 6/1, N6, 5R 5/4	Heterogeneous	Dull	Opaque, Sub-translucent	Smooth, Semi-smooth	Broad mottling, Spotted, Speckling	Limestone	Conchoidal	Good
SP55_CAL	N/A	Secondary	10YR 8/2, 10YR 7/1	Heterogeneous	Dull	Opaque	Semi-smooth	Splotched, Speckling	Dolomitic	Conchoidal	Medium
SP56_JOR	Jordana	Sub-primary	10YR 8/2, 10YR 6/3	Heterogeneous	Dull	Opaque	Semi-smooth	Splotched, Speckling	Limestone	Conchoidal	Medium
SP57_JOR	Jordana	Primary	10YR 7/2, 10YR 6/2	Heterogeneous	Dull	Opaque	Semi-smooth	Splotched, Speckling	Limestone	Conchoidal	Medium
SP58_JOR	Jordana	Primary	10YR 5/2, 10YR 5/3	Heterogeneous	Shiny, Medium	Opaque, Translucent	Smooth, Semi-smooth	Broad mottling, Speckling, Flecks, Banded	Limestone	Conchoidal	Good, Medium
SP59_JOR	Jordana	Primary	10YR 5/2, 10YR 5/3	Heterogeneous	Shiny, Dull	Sub-translucent, Opaque	Smooth, Semi-smooth	Broad mottling, Spotted, Speckling	Limestone	Conchoidal	Medium
SP61_PER	N/A	Other	10YR 5/1, 10YR 6/1, 10YR 7/1	Heterogeneous	Dull	Opaque	Semi-smooth	Splotched, Speckling	Dolomitic	Conchoidal	Good, Medium
SP68_PEDR	N/A	Other	10YR 8/2, 10YR 8/1, 10YR 7/1	Heterogeneous	Dull	Opaque	Semi-smooth, Coarse	Splotched	Limestone	Conchoidal	Low
SP3_CSV	Lower Jurassic (Carixian)	Primary	2.5Y 5/3, 2.5Y 5/1, 2.5YR 5/2	Heterogeneous	Medium, Dull	Opaque	Semi-smooth	Marbled mottling	Dolomitic	Conchoidal	Medium
SP6_CSV	Lower Jurassic (Carixian)	Primary	2.5Y 7/2	Homogeneous	Dull	Opaque	Semi-smooth, Coarse	N/A	Limestone	Conchoidal	Medium
SP7_CSV	Lower Jurassic (Carixian)	Primary	10YR 6/4, 10R 3/4, 10YR 7/1	Heterogeneous	Dull	Opaque	Semi-smooth	Marbled mottling, Laminated	Dolomitic	Conchoidal	Medium
SP24_CSV	Lower Jurassic (Carixian)	Primary	10YR 5/4, 10R 5/2, 10R 4/4	Heterogeneous	Dull	Opaque	Semi-smooth	Broad mottling, Splotched, Laminated, Finely Laminated	Dolomitic	Conchoidal	Medium
SP27_CSV	Lower Jurassic (Carixian)	Primary	10YR 8/2, 10YR 8/1	Homogeneous	Dull	Opaque	Semi-smooth	N/A	Dolomitic	N/A	Medium
SP28_ASP	Lower Jurassic (Carixian)	Primary	10YR 6/2, 10YR 7/4, 10YR 8/2	Heterogeneous	Medium	Opaque	Smooth, Semi-smooth	Splotches, Speckling	Dolomitic	Conchoidal	Good
SP29_ASP	Lower Jurassic (Carixian)	Secondary	2.5Y 7/1, 10R 5/4	Heterogeneous	Medium	Sub-translucent	Smooth	Speckling, Laminated	Dolomitic	Conchoidal	Good
SP30_FZF	Lower Jurassic (Carixian)	Primary	10R 7/3, 5YR 8/1, 10YR 7/4	Heterogeneous	Dull	Opaque	Smooth, Semi-smooth	Broad mottling, Splotched, Speckling, Laminated	Dolomitic	Conchoidal	Medium
SP31_FZF	Lower Jurassic (Carixian)	Sub-primary	2.5YR 7/4, 2.5YR 8/3, 2.5YR 8/1, 2.5YR 4/3	Heterogeneous	Shiny	Opaque	Smooth	Splotched, Speckling, Finely laminated	Limestone	Conchoidal	Good
SP32_FZF	Lower Jurassic (Carixian)	Primary	2.5Y 6/3, 2.5Y 5/1, 2.5Y 8/2	Heterogeneous	Medium, Dull	Opaque	Smooth	Spotted, Speckling	Dolomitic	Conchoidal	Good
SP33_FZF	Lower Jurassic (Carixian)	Primary	10YR 8/1, 10YR 7/1	Heterogeneous	Dull	Opaque	Smooth, Semi-smooth	Splotched	Dolomitic	Conchoidal	Good
SP8_PdA	Lower Jurassic (Carixian)	Primary	10YR 8/3, 2.5YR 7/1, 10R 4/6	Heterogeneous	Dull	Opaque	Semi-smooth	Broad mottling, Splotched, Speckling	Dolomitic	Conchoidal, Uneven	Low
SP9_PdA_a	Lower Jurassic (Carixian)	Primary	7.5YR 5/2	Heterogeneous	Shiny	Opaque	Smooth	Marbled mottling	Limestone	Conchoidal	Good
SP9_PdA_b	Lower Jurassic (Carixian)	Primary	10R 8/2, 10R 7/4, 5YR 8/2	Heterogeneous	Medium	Opaque	Semi-smooth	Broad mottling, Splotched, Speckling	Limestone	Conchoidal	Medium
SP10_PdA	Lower Jurassic (Carixian)	Primary	10YR 5/2	Homogeneous	Shiny	Opaque	Smooth	N/A	Limestone	Conchoidal	Good
SP34_PdA_a	Lower Jurassic (Carixian)	Primary	10YR 6/2, 10R 4/2	Heterogeneous	Medium	Opaque	Smooth	Speckling	Limestone	Conchoidal	Good
SP34_PdA_b	Lower Jurassic (Carixian)	Primary	10R 7/3, 7.5YR 8/2, 10YR 7/4, 10R 5/2	Heterogeneous	Shiny	Opaque	Smooth	Broad mottling, Speckling, Laminated	N/A	Conchoidal	Good
SP13_PBX	Lower Jurassic (Carixian)	Primary	10R 4/2, 5YR 8/1	Heterogeneous	Dull	Opaque	Coarse	Speckling, Laminated	Dolomitic	Uneven	Low
SP14_PBX	Lower Jurassic (Carixian)	Primary	10R 5/2, 2.5Y 4/2, 2.5Y 7/3	Heterogeneous	Medium, Dull	Opaque, Sub-translucent	Coarse, Semi-smooth	Broad mottling, Speckling, Banded, Laminated	Dolomitic	Conchoidal, Uneven	Medium
SP15_PBX	Lower Jurassic (Carixian)	Primary	10R 6/2, 2.5Y 5/1, 10YR 8/1	Heterogeneous	Dull	Opaque, Sub-translucent	Coarse	Spotted, Broad mottling, Speckling, Laminated, Banded	Dolomitic	Conchoidal	Medium
SP16_PBX	Lower Jurassic (Carixian)	Primary	5RP 6/2, 5R 4/2, 10YR 8/1	Heterogeneous	Dull	Opaque	Semi-smooth	Speckling, Laminated	Dolomitic	Conchoidal	Medium
SP17_PBX	Lower Jurassic (Carixian)	Primary	10R 7/2, 10YR 8/2, 10YR 8/1	Heterogeneous	Dull	Opaque	Coarse	Speckling, Laminated	Dolomitic	Conchoidal, Uneven	Low
SP18_PBX	Lower Jurassic (Carixian)	Primary	10YR 6/2, 10YR 6/3	Heterogeneous	Dull	Opaque, Sub-translucent	Coarse, Semi-smooth	Splotched, Speckling	Dolomitic	Conchoidal	Medium
SP19_PBX	Lower Jurassic (Carixian)	Primary	10R 7/2, 10R 8/1, 10R 4/2, 2.5Y 6/4	Heterogeneous	Dull	Opaque	Semi-smooth	Marbled mottling, Speckling, Banded, Laminated	Dolomitic	Conchoidal	Medium
RT82_PBX	Lower Jurassic (Carixian)	Isolated find	2.5Y 2.5/1, 2.5Y 5/2, 2.5Y 7/2	Heterogeneous	Shiny	Translucent, Sub-translucent	Semi-smooth	Broad mottling, Splotched, Speckling	N/A	Conchoidal	Good
SP35_BLX	Lower Jurassic (Carixian)	Isolated find	5RP 6/2, 10YR 6/2, 10YR 8/2	Heterogeneous	Dull	Opaque	Semi-smooth	Spotted, Splotched, Speckling, Banded, Laminated	Dolomitic	Conchoidal	Medium, Low
SP20_BLS	Lower Jurassic (Carixian)	Sub-primary	5RP 6/2, 10R 5/4, 10YR 7/2	Heterogeneous	Medium	Opaque	Smooth, Semi-smooth	Banded, Laminated	N/A	Conchoidal	Good
SP21_BLS	Lower Jurassic (Carixian)	Sub-primary	2.5Y 7/3, 10YR 7/4	Heterogeneous	Dull	Opaque	Semi-smooth	Marbled mottling, Speckling, Banded, Laminated	Dolomitic	Conchoidal	Good, Medium
SP22_BLS	Lower Jurassic (Carixian)	Primary	2.5YR 8/1, 10YR 5/8	Heterogeneous	Dull	Opaque	Coarse	Splotched	Dolomitic	Uneven	Medium
SP23_BLN	N/A	Secondary	10YR 7/3, 10YR 7/2, 10YR 6/2	Heterogeneous	Dull	Opaque	Semi-smooth	Splotched, Spotted, Speckling	N/A	Conchoidal	Good
SP11_PtA	Upper Jurassic (Kimmeridgian)	Isolated find	N/A	Heterogeneous	Dull	Opaque	Coarse	Speckling	N/A	Conchoidal	Medium
SP36_PtA	Upper Jurassic (Kimmeridgian)	Isolated find	5RP 4/2, 5RP 6/2, 10YR 8/2	Heterogeneous	Dull, Medium	Opaque	Smooth, Semi-smooth	Splotches, Speckling	Limestone	Conchoidal	Good
SP37_PtA	Upper Jurassic (Kimmeridgian)	Secondary	5YR 4/1, 5YR 6/1, 5YR 8/1	Heterogeneous	Dull, Medium	Opaque, Translucent	Coarse, Semi-smooth	Broad mottling	Dolomitic	Conchoidal	Medium
SP39_AND	Upper Jurassic (Kimmeridgian)	Secondary	10YR 6/3, 10YR 6/2, 7.5YR 7/2	Heterogeneous	Medium	Opaque	Semi-smooth	Broad mottling, Spotted, Speckling	Dolomitic	Conchoidal	Good
SP40_FER_1	Lower Jurassic (Carixian)	Primary	10R 5/1, 10R 5/2	Heterogeneous	Dull, Medium	Opaque	Smooth, Semi-smooth	Broad mottling, Speckling, Laminated	Limestone	Conchoidal	Good
SP40_FER_2	Lower Jurassic (Carixian)	Primary	10YR 5/2, 10YR 8/2, 10YR 5/4	Heterogeneous	Shiny, Dull	Sub-translucent	Smooth, Semi-smooth	Splotched, Speckling	Limestone	Conchoidal	Good
SP41_FER	Lower Jurassic (Carixian)	Secondary	2.5YR 5/1, 10YR 6/2, 10YR 7/2	Heterogeneous	Dull	Opaque, Sub-translucent	Semi-smooth	Broad mottling	Dolomitic	Conchoidal	Medium
SP69_MAR	Upper Jurassic (Kimmeridgian)	Sub-primary	-	Homogeneous	Dull	Sub-translucent	Semi-smooth	-	-	Conchoidal	Medium
